# Supplementary material for: Discovery of Novel Allosteric SHP2 Inhibitor Using Pharmacophore-Based Virtual Screening, Molecular Docking, Molecular Dynamics Simulation, and Principal Component Analysis
Source: Pharmaceuticals (Basel). 2024 Jul 12;17(7):935. doi: 10.3390/ph17070935 (PMC11280062; doi:10.3390/ph17070935)
Supplement: Supplementary file 1 [file pharmaceuticals-17-00935-s001.zip]

Archive with 1 entries (1 files):
- pharmaceuticals-3088090-supplementary.pdf
